# Supplementary material for: Impact of Fluorine in Manganese Citrate Synthesis on Structure and Value-Added Decomposition Products
Source: Molecules. 2025 Apr 16;30(8):1794. doi: 10.3390/molecules30081794 (PMC12029556; doi:10.3390/molecules30081794)
Supplement: Supplementary file 1 [file molecules-30-01794-s001.zip]

Archive with 1 entries (1 files):
- molecules-3589372-supplementary.pdf
